# Supplementary material for: Non-coding RNAs predict recurrence-free survival of patients with hypoxic tumours
Source: Sci Rep. 2018 Jan 9;8:152. doi: 10.1038/s41598-017-18462-z (PMC5760628; doi:10.1038/s41598-017-18462-z)
Supplement: Supplementary file 2 — Table S1 [file 41598_2017_18462_MOESM2_ESM.xlsx]

## Sheet: Sheet1
Table S1: Winter et al. hypoxia signature used to classify tumors into hypoxic and non-hypoxic groups
GENE NAME	STATUS IN HYPOXIC CONDITIONS
ADORA2B	Upregulated
AK4	Upregulated
ALDOA	Upregulated
ANGPTL4	Upregulated
ANKRD37	Upregulated
ANKRD9	Upregulated
ANLN	Upregulated
B4GALT2	Upregulated
BCAR1	Upregulated
BMS1	Upregulated
BNIP3	Upregulated
C16ORF74	Upregulated
CA12	Upregulated
CA9	Upregulated
CDCA4	Upregulated
CNIH4	Upregulated
COL4A5	Upregulated
CORO1C	Upregulated
CXCL8	Upregulated
DPM2	Upregulated
ECE2	Upregulated
EIF2S1	Upregulated
GAPDH	Upregulated
GEMIN2	Upregulated
GMFB	Upregulated
GPN3	Upregulated
GSS	Upregulated
HAUS2	Upregulated
HES2	Upregulated
HILPDA	Upregulated
HOMER1	Upregulated
IGF2BP2	Upregulated
KCTD11	Upregulated
KRT17	Upregulated
LDHA	Upregulated
LDLR	Upregulated
METTL22	Upregulated
MIF	Upregulated
MNAT1	Upregulated
MRGBP	Upregulated
MRPL14	Upregulated
MTX1	Upregulated
NDRG1	Upregulated
NDUFA4L2	Upregulated
NME1	Upregulated
NTMT1	Upregulated
NUDT15	Upregulated
P4HA1	Upregulated
PDZD11	Upregulated
PFKFB4	Upregulated
PGAM1	Upregulated
PGF	Upregulated
PGK1	Upregulated
PLAU	Upregulated
PLEKHG3	Upregulated
PPARD	Upregulated
PPP4R1	Upregulated
PSMA7	Upregulated
PSMB7	Upregulated
PSMD2	Upregulated
PTGFRN	Upregulated
PVR	Upregulated
PYGL	Upregulated
RAN	Upregulated
RHOC	Upregulated
RNF24	Upregulated
RNPS1	Upregulated
RUVBL2	Upregulated
S100A10	Upregulated
S100A3	Upregulated
SLC16A1	Upregulated
SLC2A1	Upregulated
SLC6A8	Upregulated
SLCO1B3	Upregulated
SLIRP	Upregulated
SNX24	Upregulated
TANC2	Upregulated
TEAD4	Upregulated
TFAP2C	Upregulated
TMEM189	Upregulated
TMEM30B	Upregulated
TMTC3	Upregulated
TNS4	Upregulated
TPBG	Upregulated
TPD52L2	Upregulated
TPI1	Upregulated
TRMT5	Upregulated
TUBB4B	Upregulated
VAPB	Upregulated
VEGFA	Upregulated
VEZT	Upregulated
XPO5	Upregulated
ANKRD44	Downregulated
ARHGAP15	Downregulated
ARHGEF6	Downregulated
ARL6IP5	Downregulated
ATM	Downregulated
ATP8A1	Downregulated
BCL2	Downregulated
CCL19	Downregulated
CD28	Downregulated
CD48	Downregulated
CD79A	Downregulated
CELF2	Downregulated
CHPT1	Downregulated
DOCK2	Downregulated
ENPP2	Downregulated
EVI2A	Downregulated
EVI2B	Downregulated
FAM65B	Downregulated
FBLN5	Downregulated
FLI1	Downregulated
FRZB	Downregulated
GIMAP1	Downregulated
GIMAP7	Downregulated
GYPC	Downregulated
HLA-DOB	Downregulated
HMHA1	Downregulated
ICAM2	Downregulated
IKZF1	Downregulated
IL16	Downregulated
INPP5D	Downregulated
IRF8	Downregulated
ISCU	Downregulated
ITM2A	Downregulated
KIAA0226L	Downregulated
KIAA1551	Downregulated
KLHDC1	Downregulated
LMO2	Downregulated
LOC100505549	Downregulated
LRMP	Downregulated
PARM1	Downregulated
PBXIP1	Downregulated
PTPRC	Downregulated
RGS5	Downregulated
RHOH	Downregulated
SLC25A20	Downregulated
SYNE1	Downregulated
SYNPO2	Downregulated
SYNRG	Downregulated
TLR7	Downregulated
TRAPPC10	Downregulated
ZSCAN18	Downregulated
