# Supplementary material for: Non-coding RNAs predict recurrence-free survival of patients with hypoxic tumours
Source: Sci Rep. 2018 Jan 9;8:152. doi: 10.1038/s41598-017-18462-z (PMC5760628; doi:10.1038/s41598-017-18462-z)
Supplement: Supplementary file 3 — Table S2 [file 41598_2017_18462_MOESM3_ESM.xlsx]

## Sheet: Sheet1
Table S2: piRNA differentially expressed per tissue/O2 status (average RPKM value)
	CESC		ESCA		HNSC		LUAD		LUSC		PAAD
piRNA ID / O2 status	Hypoxic	Non-hypoxic	Hypoxic	Non-hypoxic	Hypoxic	Non-hypoxic	Hypoxic	Non-hypoxic	Hypoxic	Non-hypoxic	Hypoxic	Non-hypoxic
DQ570812	11.2192	0	0	0	0	0	0	0	0	0	0	0
DQ570940	6232.33	2597.24	0	0	8563.91	4149.76	6654.15	3059.57	0	0	0	0
DQ571333	17.0456	0.795056	0	0	0	0	0	0	0	0	0	0
DQ571823	215.067	73.825	0	0	312.034	117.528	156.964	14.1424	0	0	119.979	0.0763346
DQ573352	23.3621	9.79092	18.4115	8.65582	39.6678	14.0244	30.6861	5.59386	0	0	0	0
DQ575660	186.719	86.0564	0	0	0	0	0.178151	13.4786	221.095	15.0304	0	0
DQ576917	16.3421	0	0	0	118.381	36.9055	0	0	0	0	0	0
DQ577259	28.8764	62.6099	3.9645	24.4142	0	0	0	0	234.936	66.3207	0	0
DQ579752	12.0876	0	0	0	0	0	0	0	0	0	0	0
DQ580854	243.531	106.073	0	0	328.479	133.964	273.497	65.2894	1483.6	468.09	164.04	24.5483
DQ581533	128.93	61.0348	0	0	0	0	0	0	0	0	0	0
DQ583324	35.4952	17.0453	0	0	0	0	0	0	0	0	0	0
DQ583674	16.3347	0	0	0	0	0	0	0	0	0	0	0
DQ587514	0	19.131	0	15.4564	0	0	0	0	0	0	0	0
DQ590013	21032.5	7476.55	0	0	22108.3	10600.4	9148.03	4493.54	43315.5	13887.2	0	0
DQ590548	20.8358	9.09289	0	0	35.6397	12.0874	0	0	0	0	0	0
DQ594740	1857.23	761.462	0	0	0	0	0	0	10664.5	3158.09	0	0
DQ596390	2.73428	54.586	124.951	54.5174	0	0	5.89293	15.3565	0	0	0	0
DQ596587	0	22.1872	0	0	13.763	27.5909	0	42.7289	33.8174	34.8376	0	0
DQ596670	1906.02	923.833	0	0	0	0	0	0	0	0	1175.95	360.261
DQ598016	322.567	155.947	0	0	335.529	126.195	161.15	75.1196	0	0	0	0
DQ598167	74.574	15.8902	48.2189	22.4203	113.872	41.6569	0	0	774.117	168.055	0	0
DQ598263	22837.7	8005.69	0	0	0	0	17828.3	8820.02	105041	27729.5	0	0
DQ598445	55.4198	19.673	0	0	0	0	72.5861	25.3433	338.055	97.6706	0	0
DQ598651	241.369	625.012	0	0	227.463	471.492	0	0	0	0	405.365	782.946
DQ601526	12.9992	0	0	0	0	0	0	0	0	0	0	0
DQ570994	0	0	80.5521	161.813	0	0	84.4787	27.9749	0	0	0	0
DQ571388	0	0	45.2004	92.896	43.295	102.246	0	0	0	0	0	0
DQ573323	0	0	67.0761	26.8571	0	0	0	0	0	0	0	0
DQ576604	0	0	91.9618	39.5433	108.062	48.7952	41.8339	14.8749	0	0	0	0
DQ576605	0	0	144.288	70.3525	0	0	0	0	0	0	33.0845	9.56001
DQ580927	0	0	105.532	52.0609	0	0	58.3877	26.0029	0	0	0	0
DQ590404	0	0	39.7105	17.405	0	0	77.5972	0.0873179	539.319	167.984	0	0
DQ592010	0	0	123.622	317.06	0	0	0	0	129.604	87.1697	0	0
DQ593398	0	0	34.6006	7.47938	88.8097	208.176	0	0	0	0	0	0
DQ598170	0	0	92.5099	44.0923	0	0	0	0	0	0	0	0
DQ598294	0	0	14.4805	40.2919	0	0	0	0	0	0	0	0
DQ601590	0	0	88.5757	19.668	0	0	105.127	260.616	0	0	0	0
DQ571873	0	0	0	0	25.8236	8.3012	0	0	0	0	0	0
DQ571955	0	0	0	0	182.522	77.827	107.749	49.9234	0	0	0	0
DQ576200	0	0	0	0	19.9558	4.43132	0	0	0	0	0	0
DQ577772	0	0	0	0	111.803	46.9495	38.9312	11.5214	0	0	0	0
DQ581033	0	0	0	0	9905.14	27634.2	0	0	0	0	0	0
DQ593752	0	0	0	0	5363.38	2034.89	0	0	0	0	0	0
DQ596311	0	0	0	0	25.1886	12.3454	0	0	0	0	0	0
DQ596805	0	0	0	0	486.45	185.925	163.421	57.8279	0	0	97.1874	25.6065
DQ596992	0	0	0	0	226.671	112.396	212.375	95.2074	0	0	0	0
DQ597215	0	0	0	0	708.67	220.658	0	0	0	0	0	0
DQ597397	0	0	0	0	321.25	62.2824	32.4142	12.3553	0	0	60.7966	19.5803
DQ597968	0	0	0	0	32.6769	14.852	0	0	71.6799	14.983	0	0
DQ597970	0	0	0	0	227.686	68.9772	123.546	46.9503	0	0	95.5994	23.0369
DQ598175	0	0	0	0	2442.89	1098.39	1238.16	594.03	0	0	0	0
DQ598180	0	0	0	0	2208.82	972.034	0	0	0	0	0	0
DQ598252	0	0	0	0	5903.23	2134.38	2313.59	1098.99	0	0	0	0
DQ571003	0	0	0	0	0	0	110.338	44.3138	0	0	0	0
DQ572892	0	0	0	0	0	0	538.361	1091.41	0	0	0	0
DQ580837	0	0	0	0	0	0	0	41.7029	0	0	0	0
DQ588040	0	0	0	0	0	0	68.6753	22.7296	0	0	0	0
DQ592931	0	0	0	0	0	0	807.505	371.637	0	0	0	0
DQ592932	0	0	0	0	0	0	1417.16	610.707	0	0	0	0
DQ593574	0	0	0	0	0	0	306.762	636.461	0	0	0	0
DQ596538	0	0	0	0	0	0	1312.29	599.358	0	0	0	0
DQ597997	0	0	0	0	0	0	84.3367	39.5774	343.03	110.192	0	0
DQ597482	0	0	0	0	0	0	0	0	224.802	69.7683	0	0
DQ575884	0	0	0	0	0	0	0	0	48.3764	1.12681	0	0
DQ576233	0	0	0	0	0	0	0	0	49.7049	9.91293	0	0
DQ578783	0	0	0	0	0	0	0	0	41474.5	13559.5	0	0
DQ596155	0	0	0	0	0	0	0	0	0	0	12.7886	16.1473
DQ596306	0	0	0	0	0	0	0	0	0	0	11.7482	12.5372
DQ596863	0	0	0	0	0	0	0	0	0	0	11.4828	18.3541
DQ599117	0	0	0	0	0	0	0	0	0	0	11.7954	9.44586
